# Supplementary material for: Supporting New Graduate Nurses’ Information Seeking: Perspectives of Nurse Managers and Senior Nurses in Japanese Hospitals
Source: Nurs Rep. 2026 Apr 30;16(5):153. doi: 10.3390/nursrep16050153 (PMC13209906; doi:10.3390/nursrep16050153)
Supplement: Supplementary file 1 [file nursrep-16-00153-s001.zip]

Archive with 1 entries (1 files):
- nursrep-4189906-supplementary.pdf
